# Supplementary material for: Phylogenetics of Leptocereus (Cactaceae) on Hispaniola: clarifying species limits in the L. weingartianus complex and a new species from the Sierra de Bahoruco
Source: PhytoKeys. 2021 Jan 29;172:17–37. doi: 10.3897/phytokeys.172.59497 (PMC7864899; doi:10.3897/phytokeys.172.59497)
Supplement: XML Treatment for Leptocereus velozianus [file phytokeys.172.59497-treatment1.xml]

<!DOCTYPE tp:taxon-treatment
  PUBLIC "-//TaxonX//DTD Taxonomic Treatment Publishing DTD v0 20100105//EN" "tax-treatment-NSO.dtd">
<tp:taxon-treatment xmlns:tp="http://www.plazi.org/taxpub"><tp:treatment-meta><kwd-group><label>Taxon classification</label><kwd><named-content xmlns:xlink="http://www.w3.org/1999/xlink" content-type="kingdom">Plantae</named-content></kwd><kwd><named-content xmlns:xlink="http://www.w3.org/1999/xlink" content-type="order">Caryophyllales</named-content></kwd><kwd><named-content xmlns:xlink="http://www.w3.org/1999/xlink" content-type="family">Cactaceae</named-content></kwd></kwd-group><mixed-citation publication-type="journal"><person-group><name><surname>Majure</surname><given-names>Lucas C.</given-names></name><name><surname>Encarnación</surname><given-names>Yuley</given-names></name><name><surname>Clase</surname><given-names>Teodoro</given-names></name><name><surname>Peguero</surname><given-names>Brígido</given-names></name><name><surname>Ho</surname><given-names>Kelly</given-names></name><name><surname>Barrios</surname><given-names>Duniel</given-names></name></person-group><article-title>Phylogenetics of <italic><tp:taxon-name><tp:taxon-name-part taxon-name-part-type="genus" reg="Leptocereus">Leptocereus</tp:taxon-name-part></tp:taxon-name></italic> (<tp:taxon-name><tp:taxon-name-part taxon-name-part-type="family">Cactaceae</tp:taxon-name-part></tp:taxon-name>) on Hispaniola: clarifying species limits in the <italic><tp:taxon-name><tp:taxon-name-part taxon-name-part-type="genus" reg="Leptocereus">L.</tp:taxon-name-part> <tp:taxon-name-part taxon-name-part-type="species" reg="weingartianus">weingartianus</tp:taxon-name-part></tp:taxon-name></italic> complex and a new species from the Sierra de Bahoruco</article-title><source>PhytoKeys</source><day>29</day><month>1</month><year>2021</year><volume>172</volume><fpage>17</fpage><lpage>37</lpage><pub-id pub-id-type="doi">10.3897/phytokeys.172.59497</pub-id></mixed-citation></tp:treatment-meta><tp:nomenclature><label>1.</label><tp:taxon-name><object-id xmlns:xlink="http://www.w3.org/1999/xlink" content-type="arpha" xlink:type="simple">03A984B4-6D60-5CB7-B1AF-D9736DB591F6</object-id>
                <tp:taxon-name-part taxon-name-part-type="genus" reg="Leptocereus">Leptocereus</tp:taxon-name-part>
                <tp:taxon-name-part taxon-name-part-type="species" reg="velozianus">velozianus</tp:taxon-name-part>
                <object-id xmlns:xlink="http://www.w3.org/1999/xlink" content-type="ipni" xlink:type="simple">urn:lsid:ipni.org:names:77214766-1</object-id>
              </tp:taxon-name><tp:taxon-authority>Clase, Y.Encarn., Peguero &amp; Majure</tp:taxon-authority><tp:taxon-status xmlns:xlink="http://www.w3.org/1999/xlink" xlink:type="simple">sp. nov.</tp:taxon-status><xref ref-type="fig" rid="F2">Figs 2</xref><xref ref-type="fig" rid="F3">, 3</xref><xref ref-type="fig" rid="F4">, 4</xref></tp:nomenclature><tp:treatment-sec sec-type="material" id="SECID0EBVAG"><title>Type.</title><p>República Dominicana. Prov. Independencia. Sierra de Bahoruco, Parque Nacional Sierra de Bahoruco, Puerto Escondido, Rabo de Gato, 433 m, 14 mayo 2019, <italic>Majure 7843</italic> (Holotype: JBSD!, Isotype: FLAS!).</p></tp:treatment-sec><tp:treatment-sec sec-type="diagnosis" id="SECID0EJVAG"><title>Diagnosis.</title><p>Differing from both <italic><tp:taxon-name><tp:taxon-name-part taxon-name-part-type="genus" reg="Leptocereus">L.</tp:taxon-name-part> <tp:taxon-name-part taxon-name-part-type="species" reg="weingartianus">weingartianus</tp:taxon-name-part></tp:taxon-name></italic> and <italic><tp:taxon-name><tp:taxon-name-part taxon-name-part-type="genus" reg="Leptocereus">L.</tp:taxon-name-part> <tp:taxon-name-part taxon-name-part-type="species" reg="demissus">demissus</tp:taxon-name-part></tp:taxon-name></italic> by the white young spines (vs. yellowish spines) and larger stem diameter (up to 3.7 cm in diameter in <italic><tp:taxon-name><tp:taxon-name-part taxon-name-part-type="genus" reg="Leptocereus">L.</tp:taxon-name-part> <tp:taxon-name-part taxon-name-part-type="species" reg="velozianus">velozianus</tp:taxon-name-part></tp:taxon-name></italic>). Differing from <italic><tp:taxon-name><tp:taxon-name-part taxon-name-part-type="genus" reg="Leptocereus">L.</tp:taxon-name-part> <tp:taxon-name-part taxon-name-part-type="species" reg="demissus">demissus</tp:taxon-name-part></tp:taxon-name></italic> by the erect, primary trunk rather than the sprawling growth form, and oblong hypanthium in <italic><tp:taxon-name><tp:taxon-name-part taxon-name-part-type="genus" reg="Leptocereus">L.</tp:taxon-name-part> <tp:taxon-name-part taxon-name-part-type="species" reg="velozianus">velozianus</tp:taxon-name-part></tp:taxon-name></italic> rather than obconic hypanthium as in <italic><tp:taxon-name><tp:taxon-name-part taxon-name-part-type="genus" reg="Leptocereus">L.</tp:taxon-name-part> <tp:taxon-name-part taxon-name-part-type="species" reg="demissus">demissus</tp:taxon-name-part></tp:taxon-name></italic>.</p></tp:treatment-sec><tp:treatment-sec sec-type="description" id="SECID0ERXAG"><title>Description.</title><p>Erect shrubs or small trees 2–4 m tall, ultimate stem segments often sprawling among associate vegetation in smaller individuals, or merely pendent on larger individuals, 13–40+ cm long, 2.7–3.7 cm wide, ribs 4–5 per stem, 12–17 mm deep, rib margins strongly crenate, 18–28 mm between areoles, spines white (or yellowish around the developing base), aging gray, tips brownish-red to black, 13–15 per areole, erect, central spine 16–22 mm long, longest radial spines 18–30 mm long, shortest pair of reflexed radial spines at base of areole, 3–6 mm long, a tuft of brown, crisped trichomes filling areoles; flower, including hypanthium, ca. 7.6 cm long, spiny, outer tepals green, inner tepals greenish-white, apices obtuse, anthers white, 1.3–1.5 mm long, style ca. 3 cm long, stigma included in the corolla, lobes 8, pale green, apparently at the level of the ring of anthers, nectar chamber about 8 mm wide, immature fruit, 5–7.5 × 2.6–3.4 cm (excluding dried perianth), lustrous green, spiny, areoles ca. 28–36, with 8–13 spines, those 3–12 mm long, strongly brownish-red and white banded, the tips dark brownish-red to black, seeds 3.3–3.7 × 2.3–2.5 mm, dull black (only appearing shiny when not cleaned) with colliculate-pitted surface.</p></tp:treatment-sec><tp:treatment-sec sec-type="etymology" id="SECID0EWXAG"><title>Etymology.</title><p>The specific epithet, “<italic><tp:taxon-name><tp:taxon-name-part taxon-name-part-type="genus" reg="Leptocereus"/><tp:taxon-name-part taxon-name-part-type="species" reg="velozianus">velozianus</tp:taxon-name-part></tp:taxon-name></italic>” is given honoring the Dominican botanist Alberto Veloz, who is the Head and Curator of the Herbarium JBSD of the “Dr. Rafael M. Moscoso” National Botanical Garden of Dominican Republic. For 27 years, Veloz has dedicated his life to the study of the Hispaniolan flora and has conducted extensive fieldwork across the island, with many collections from the Sierra de Bahoruco, where this new species was found. Together with other botanists he has collected over 10,000 specimens and has published several papers on the flora in national and international journals. His publications have included different approaches, such as floristics, taxonomy, ecology and conservation. Veloz has also contributed to the formation of young botanists by involving students as part of the staff in the herbarium JBSD and through fieldwork.</p></tp:treatment-sec><tp:treatment-sec sec-type="distribution" id="SECID0EGYAG"><title>Distribution and habitat.</title><p><italic><tp:taxon-name><tp:taxon-name-part taxon-name-part-type="genus" reg="Leptocereus">Leptocereus</tp:taxon-name-part> <tp:taxon-name-part taxon-name-part-type="species" reg="velozanius">velozanius</tp:taxon-name-part></tp:taxon-name></italic> grows in well-formed, seasonally dry tropical forest over limestone from around 158–433 m in elevation occurring with the following associate species: <italic><tp:taxon-name><tp:taxon-name-part taxon-name-part-type="genus" reg="Bursera">Bursera</tp:taxon-name-part> <tp:taxon-name-part taxon-name-part-type="species" reg="simaruba">simaruba</tp:taxon-name-part></tp:taxon-name></italic> Sarg., <italic><tp:taxon-name><tp:taxon-name-part taxon-name-part-type="genus" reg="Celtis">Celtis</tp:taxon-name-part> <tp:taxon-name-part taxon-name-part-type="species" reg="ehrenbergiana">ehrenbergiana</tp:taxon-name-part></tp:taxon-name></italic> (Klotzsch.) Liebm., <italic><tp:taxon-name><tp:taxon-name-part taxon-name-part-type="genus" reg="Coccoloba">Coccoloba</tp:taxon-name-part> <tp:taxon-name-part taxon-name-part-type="species" reg="diversifolia">diversifolia</tp:taxon-name-part></tp:taxon-name></italic> Jacq., <italic><tp:taxon-name><tp:taxon-name-part taxon-name-part-type="genus" reg="Consolea">Consolea</tp:taxon-name-part> <tp:taxon-name-part taxon-name-part-type="species" reg="microcarpa">microcarpa</tp:taxon-name-part></tp:taxon-name></italic> (K.Schum.) E.F.Anderson, <italic><tp:taxon-name><tp:taxon-name-part taxon-name-part-type="genus" reg="Cordia">Cordia</tp:taxon-name-part> <tp:taxon-name-part taxon-name-part-type="species" reg="globosa">globosa</tp:taxon-name-part></tp:taxon-name></italic> Kunth, <italic><tp:taxon-name><tp:taxon-name-part taxon-name-part-type="genus" reg="Cylindropuntia">Cylindropuntia</tp:taxon-name-part> <tp:taxon-name-part taxon-name-part-type="species" reg="caribaea">caribaea</tp:taxon-name-part></tp:taxon-name></italic> (Britton &amp; Rose) F.M.Knuth, <italic><tp:taxon-name><tp:taxon-name-part taxon-name-part-type="genus" reg="Eugenia">Eugenia</tp:taxon-name-part> <tp:taxon-name-part taxon-name-part-type="species" reg="rhombea">rhombea</tp:taxon-name-part></tp:taxon-name></italic> (O.Berg.) Krug &amp; Urb., <italic><tp:taxon-name><tp:taxon-name-part taxon-name-part-type="genus" reg="Gouania">Gouania</tp:taxon-name-part> <tp:taxon-name-part taxon-name-part-type="species" reg="lupuloides">lupuloides</tp:taxon-name-part></tp:taxon-name></italic> Urb., <italic><tp:taxon-name><tp:taxon-name-part taxon-name-part-type="genus" reg="Guaiacum">Guaiacum</tp:taxon-name-part> <tp:taxon-name-part taxon-name-part-type="species" reg="sanctum">sanctum</tp:taxon-name-part></tp:taxon-name></italic> L., <italic><tp:taxon-name><tp:taxon-name-part taxon-name-part-type="genus" reg="Helicteres">Helicteres</tp:taxon-name-part> <tp:taxon-name-part taxon-name-part-type="species" reg="semitriloba">semitriloba</tp:taxon-name-part></tp:taxon-name></italic> Bert. ex DC., <italic><tp:taxon-name><tp:taxon-name-part taxon-name-part-type="genus" reg="Hybanthus">Hybanthus</tp:taxon-name-part> <tp:taxon-name-part taxon-name-part-type="species" reg="havanensis">havanensis</tp:taxon-name-part></tp:taxon-name></italic> Jacq., <italic><tp:taxon-name><tp:taxon-name-part taxon-name-part-type="genus" reg="Krugiodendron">Krugiodendron</tp:taxon-name-part> <tp:taxon-name-part taxon-name-part-type="species" reg="ferreum">ferreum</tp:taxon-name-part></tp:taxon-name></italic> Urb., <italic><tp:taxon-name><tp:taxon-name-part taxon-name-part-type="genus" reg="Leptocereus">Leptocereus</tp:taxon-name-part> <tp:taxon-name-part taxon-name-part-type="species" reg="weingartianus">weingartianus</tp:taxon-name-part></tp:taxon-name></italic> (E.Hartmann) Britton &amp; Rose, <italic><tp:taxon-name><tp:taxon-name-part taxon-name-part-type="genus" reg="Melochia">Melochia</tp:taxon-name-part> <tp:taxon-name-part taxon-name-part-type="species" reg="tomentosa">tomentosa</tp:taxon-name-part></tp:taxon-name></italic> L., <italic><tp:taxon-name><tp:taxon-name-part taxon-name-part-type="genus" reg="Opuntia">Opuntia</tp:taxon-name-part> <tp:taxon-name-part taxon-name-part-type="species" reg="repens">repens</tp:taxon-name-part></tp:taxon-name></italic> Bello, <italic><tp:taxon-name><tp:taxon-name-part taxon-name-part-type="genus" reg="Pisonia">Pisonia</tp:taxon-name-part> <tp:taxon-name-part taxon-name-part-type="species" reg="aculeata">aculeata</tp:taxon-name-part></tp:taxon-name></italic> L., <italic><tp:taxon-name><tp:taxon-name-part taxon-name-part-type="genus" reg="Phyllostylon">Phyllostylon</tp:taxon-name-part> <tp:taxon-name-part taxon-name-part-type="species" reg="rhamnoides">rhamnoides</tp:taxon-name-part></tp:taxon-name></italic> (J.Poiss.) Taub., <italic><tp:taxon-name><tp:taxon-name-part taxon-name-part-type="genus" reg="Prosopis">Prosopis</tp:taxon-name-part> <tp:taxon-name-part taxon-name-part-type="species" reg="juliflora">juliflora</tp:taxon-name-part></tp:taxon-name></italic> (Sw.) DC., <italic><tp:taxon-name><tp:taxon-name-part taxon-name-part-type="genus" reg="Senna">Senna</tp:taxon-name-part> <tp:taxon-name-part taxon-name-part-type="species" reg="angustisiliqua">angustisiliqua</tp:taxon-name-part></tp:taxon-name></italic> (Lam.) H.S.Irwin &amp; Barneby, <italic><tp:taxon-name><tp:taxon-name-part taxon-name-part-type="genus" reg="Senegalia">Senegalia</tp:taxon-name-part> <tp:taxon-name-part taxon-name-part-type="species" reg="skleroxyla">skleroxyla</tp:taxon-name-part></tp:taxon-name></italic> (Tussac) Seigler &amp; Ebinger, <italic><tp:taxon-name><tp:taxon-name-part taxon-name-part-type="genus" reg="Tournefortia">Tournefortia</tp:taxon-name-part> <tp:taxon-name-part taxon-name-part-type="species" reg="stenophylla">stenophylla</tp:taxon-name-part></tp:taxon-name></italic> Urb., <italic><tp:taxon-name><tp:taxon-name-part taxon-name-part-type="genus" reg="Zanthoxylum">Zanthoxylum</tp:taxon-name-part> <tp:taxon-name-part taxon-name-part-type="species" reg="nashii">nashii</tp:taxon-name-part></tp:taxon-name></italic> P.Wilson, <italic><tp:taxon-name><tp:taxon-name-part taxon-name-part-type="genus" reg="Ziziphus">Ziziphus</tp:taxon-name-part> <tp:taxon-name-part taxon-name-part-type="species" reg="rignonii">rignonii</tp:taxon-name-part></tp:taxon-name></italic> Delponte. Currently, the species is only known from the northwestern slope of the Sierra de Bahoruco, southwest of the town of Jimaní (Fig. <xref ref-type="fig" rid="F4">4</xref>). Given the extent of tropical dry forest in and around that area, it is very likely that more localities of this species will be found.</p></tp:treatment-sec><tp:treatment-sec sec-type="phenology" id="SECID0EYABG"><title>Phenology.</title><p><italic><tp:taxon-name><tp:taxon-name-part taxon-name-part-type="genus" reg="Leptocereus">Leptocereus</tp:taxon-name-part> <tp:taxon-name-part taxon-name-part-type="species" reg="velozianus">velozianus</tp:taxon-name-part></tp:taxon-name></italic> has been collected in flower and immature fruit during May and with mature fruit in June, July and November. Thus, it appears likely that <italic><tp:taxon-name><tp:taxon-name-part taxon-name-part-type="genus" reg="Leptocereus">L.</tp:taxon-name-part> <tp:taxon-name-part taxon-name-part-type="species" reg="velozianus">velozianus</tp:taxon-name-part></tp:taxon-name></italic> may flower over the early to mid-summer months with fruit ripening later in the year.</p></tp:treatment-sec><tp:treatment-sec sec-type="conservation status" id="SECID0EUBBG"><title>Conservation status.</title><p>Formal evaluation of conservation status will be undertaken by Encarnación (in prep.) for <italic><tp:taxon-name><tp:taxon-name-part taxon-name-part-type="genus" reg="Leptocereus">L.</tp:taxon-name-part> <tp:taxon-name-part taxon-name-part-type="species" reg="velozianus">velozianus</tp:taxon-name-part></tp:taxon-name></italic> based on further field work and demographic study. However, based on the currently known limited distribution of the species, the few numbers of individuals that have been observed, as well as anthropogenic activity near populations of the species, we consider that this species could be Near Threatened based on IUCN criteria. Further fieldwork will be essential for providing a comprehensive assessment of the conservation status of <italic><tp:taxon-name><tp:taxon-name-part taxon-name-part-type="genus" reg="Leptocereus">L.</tp:taxon-name-part> <tp:taxon-name-part taxon-name-part-type="species" reg="velozianus">velozianus</tp:taxon-name-part></tp:taxon-name></italic>. Fortunately, the larger population known for this species is within the Sierra de Bahoruco National Park, so it is mostly protected from large-scale anthropogenic disturbances. Furthermore, the <abbrev xmlns:xlink="http://www.w3.org/1999/xlink" xlink:title="Seasonally dry tropical forest" id="ABBRID0EQCBG" xlink:type="simple">SDTF</abbrev> in that area is very well developed (i.e., non-fragmented) and should provide extra protection for the species.</p></tp:treatment-sec><tp:treatment-sec sec-type="material" id="SECID0EUCBG"><title>Additional specimens examined.</title><p>Dominican Republic. Prov. Independencia. Sierra de Bahoruco, municipio Duvergé, comunidad Puerto Escondido, lugar denominado Rabo de Gato, yendo hacia Cañada de Pedro Bello, 26 jun 2013, <italic>Clase et al. 8004</italic> (JBSD). Sierra de Bahoruco, municipio Duvergé, Rabo de Gato, yendo hacía la cañada La Cuaba, Pedro Bello, 23 nov 2017, <italic>Clase et al. 9931</italic> (JBSD). Sierra de Bahoruco, municipio Duvergé, Puerto Escondido, lugar denominado Rabo de Gato, yendo hacía la Cañada de Pedro Bello, 27 jul 2017, <italic>Clase et al. 10202</italic> (JBSD). Sierra de Bahoruco, municipio Jimaní, yendo desde El Limón, lugar denominado Guzmán, lado Sur de la carretera, 27 jul 2017, <italic>Clase et al. 10205</italic> (JBSD). Sierra de Bahoruco, justo al Este de Jimaní en la carretera 46 (entre Jimaní y El Limón) en el lugar denominado Guzmán; 158 m, 14 mayo 2019, <italic>Majure 7842</italic> (FLAS, JBSD). Parque Nacional Sierra de Bahoruco, Puerto Escondido, Rabo de Gato; 433 m, 14 mayo 2019, <italic>Majure 7851</italic> (FLAS, JBSD).</p></tp:treatment-sec><tp:treatment-sec><!--Section generated to contain objects referenced in tp:taxon-treatment.--><fig id="F2" position="float" orientation="portrait"><object-id xmlns:xlink="http://www.w3.org/1999/xlink" content-type="doi" xlink:type="simple">10.3897/phytokeys.172.59497.figure2</object-id><object-id xmlns:xlink="http://www.w3.org/1999/xlink" content-type="arpha" xlink:type="simple">6859B5C3-7EEC-53EA-856E-905BB8A24B9C</object-id><label>Figure 2.</label><caption><p>Photographic plate of <italic><tp:taxon-name><tp:taxon-name-part taxon-name-part-type="genus" reg="Leptocereus">L.</tp:taxon-name-part> <tp:taxon-name-part taxon-name-part-type="species" reg="velozianus">velozianus</tp:taxon-name-part></tp:taxon-name></italic><bold>A</bold> small tree habit of <italic><tp:taxon-name><tp:taxon-name-part taxon-name-part-type="genus" reg="Leptocereus">L.</tp:taxon-name-part> <tp:taxon-name-part taxon-name-part-type="species" reg="velozianus">velozianus</tp:taxon-name-part></tp:taxon-name></italic> alongside T. Clase for scale <bold>B, C</bold> arching branches and spine color <bold>D</bold> trunk and bark <bold>E</bold> growing stem showing white spines as they mature <bold>F</bold> spiny, immature fruit <bold>G</bold> colliculate-pitted seed, and <bold>H</bold> stems with immature fruit, showing crenate rib margins. <bold>A, D, F, G</bold> from <italic>Majure 7851</italic><bold>B, C, H</bold> from <italic>Majure 7843</italic>, and <bold>E</bold> from <italic>Majure 7842</italic>. Photos taken by L.C. Majure.</p></caption><graphic xmlns:xlink="http://www.w3.org/1999/xlink" xlink:href="phytokeys-172-017-g002.jpg" position="float" orientation="portrait" xlink:type="simple" id="oo_502597.jpg"><uri content-type="original_file" xlink:type="simple">https://binary.pensoft.net/fig/502597</uri></graphic></fig><fig id="F3" position="float" orientation="portrait"><object-id xmlns:xlink="http://www.w3.org/1999/xlink" content-type="doi" xlink:type="simple">10.3897/phytokeys.172.59497.figure3</object-id><object-id xmlns:xlink="http://www.w3.org/1999/xlink" content-type="arpha" xlink:type="simple">B3F7105B-A789-535C-8A97-DF1B58F1E86F</object-id><label>Figure 3.</label><caption><p>Illustration of <italic><tp:taxon-name><tp:taxon-name-part taxon-name-part-type="genus" reg="Leptocereus">L.</tp:taxon-name-part> <tp:taxon-name-part taxon-name-part-type="species" reg="velozianus">velozianus</tp:taxon-name-part></tp:taxon-name></italic><bold>A–C</bold> stems showing crenate margins <bold>D, E</bold> cross sections showing 4-5 ribbed stems, also showing large crystals in the parenchyma <bold>F</bold> day old flower showing rounded external tepal apices and spiny pericarpel, and <bold>G</bold> immature fruit showing spiny pericarpel and remnant floral tube. <bold>A</bold> from <italic>Majure 7842</italic>, and <bold>B–F</bold> from <italic>Majure 7843</italic>.</p></caption><graphic xmlns:xlink="http://www.w3.org/1999/xlink" xlink:href="phytokeys-172-017-g003.jpg" position="float" orientation="portrait" xlink:type="simple" id="oo_502598.jpg"><uri content-type="original_file" xlink:type="simple">https://binary.pensoft.net/fig/502598</uri></graphic></fig><fig id="F4" position="float" orientation="portrait"><object-id xmlns:xlink="http://www.w3.org/1999/xlink" content-type="doi" xlink:type="simple">10.3897/phytokeys.172.59497.figure4</object-id><object-id xmlns:xlink="http://www.w3.org/1999/xlink" content-type="arpha" xlink:type="simple">95104212-95FB-5E84-A068-FD261199B323</object-id><label>Figure 4.</label><caption><p>Distribution map of <italic><tp:taxon-name><tp:taxon-name-part taxon-name-part-type="genus" reg="Leptocereus">L.</tp:taxon-name-part> <tp:taxon-name-part taxon-name-part-type="species" reg="demissus">demissus</tp:taxon-name-part></tp:taxon-name></italic> (black circles), <italic><tp:taxon-name><tp:taxon-name-part taxon-name-part-type="genus" reg="Leptocereus">L.</tp:taxon-name-part> <tp:taxon-name-part taxon-name-part-type="species" reg="paniculatus">paniculatus</tp:taxon-name-part></tp:taxon-name></italic> (open circles), and <italic><tp:taxon-name><tp:taxon-name-part taxon-name-part-type="genus" reg="Leptocereus">L.</tp:taxon-name-part> <tp:taxon-name-part taxon-name-part-type="species" reg="velozianus">velozianus</tp:taxon-name-part></tp:taxon-name></italic> (black stars) on Hispaniola.</p></caption><graphic xmlns:xlink="http://www.w3.org/1999/xlink" xlink:href="phytokeys-172-017-g004.jpg" position="float" orientation="portrait" xlink:type="simple" id="oo_502599.jpg"><uri content-type="original_file" xlink:type="simple">https://binary.pensoft.net/fig/502599</uri></graphic></fig></tp:treatment-sec></tp:taxon-treatment>
