# Supplementary material for: Phylogenetics of Leptocereus (Cactaceae) on Hispaniola: clarifying species limits in the L. weingartianus complex and a new species from the Sierra de Bahoruco
Source: PhytoKeys. 2021 Jan 29;172:17–37. doi: 10.3897/phytokeys.172.59497 (PMC7864899; doi:10.3897/phytokeys.172.59497)
Supplement: XML Treatment for Leptocereus demissus [file phytokeys.172.59497-treatment2.xml]

<!DOCTYPE tp:taxon-treatment
  PUBLIC "-//TaxonX//DTD Taxonomic Treatment Publishing DTD v0 20100105//EN" "tax-treatment-NSO.dtd">
<tp:taxon-treatment xmlns:tp="http://www.plazi.org/taxpub"><tp:treatment-meta><kwd-group><label>Taxon classification</label><kwd><named-content xmlns:xlink="http://www.w3.org/1999/xlink" content-type="kingdom">Plantae</named-content></kwd><kwd><named-content xmlns:xlink="http://www.w3.org/1999/xlink" content-type="order">Caryophyllales</named-content></kwd><kwd><named-content xmlns:xlink="http://www.w3.org/1999/xlink" content-type="family">Cactaceae</named-content></kwd></kwd-group><mixed-citation publication-type="journal"><person-group><name><surname>Majure</surname><given-names>Lucas C.</given-names></name><name><surname>Encarnación</surname><given-names>Yuley</given-names></name><name><surname>Clase</surname><given-names>Teodoro</given-names></name><name><surname>Peguero</surname><given-names>Brígido</given-names></name><name><surname>Ho</surname><given-names>Kelly</given-names></name><name><surname>Barrios</surname><given-names>Duniel</given-names></name></person-group><article-title>Phylogenetics of <italic><tp:taxon-name><tp:taxon-name-part taxon-name-part-type="genus" reg="Leptocereus">Leptocereus</tp:taxon-name-part></tp:taxon-name></italic> (<tp:taxon-name><tp:taxon-name-part taxon-name-part-type="family">Cactaceae</tp:taxon-name-part></tp:taxon-name>) on Hispaniola: clarifying species limits in the <italic><tp:taxon-name><tp:taxon-name-part taxon-name-part-type="genus" reg="Leptocereus">L.</tp:taxon-name-part> <tp:taxon-name-part taxon-name-part-type="species" reg="weingartianus">weingartianus</tp:taxon-name-part></tp:taxon-name></italic> complex and a new species from the Sierra de Bahoruco</article-title><source>PhytoKeys</source><day>29</day><month>1</month><year>2021</year><volume>172</volume><fpage>17</fpage><lpage>37</lpage><pub-id pub-id-type="doi">10.3897/phytokeys.172.59497</pub-id></mixed-citation></tp:treatment-meta><tp:nomenclature><label>2.</label><tp:taxon-name><object-id xmlns:xlink="http://www.w3.org/1999/xlink" content-type="arpha" xlink:type="simple">99E4D78E-62CA-5849-A042-F71900770906</object-id>
                <tp:taxon-name-part taxon-name-part-type="genus" reg="Leptocereus">Leptocereus</tp:taxon-name-part>
                <tp:taxon-name-part taxon-name-part-type="species" reg="demissus">demissus</tp:taxon-name-part>
              </tp:taxon-name><tp:taxon-authority>Areces Cactus Succ. J. (Los Angeles) 89: 118. 2017.</tp:taxon-authority><xref ref-type="fig" rid="F4">Figs 4</xref><xref ref-type="fig" rid="F5">, 5</xref></tp:nomenclature><tp:treatment-sec sec-type="material" id="SECID0E1EBG"><title>Type.</title><p>Dominican Republic. Prov. Pedernales. On limestone terraces of maritime origin along both sides of the road to Pedernales, approx. 10 km southeast of Cabo Rojo, in dry forests dominated by large <italic><tp:taxon-name><tp:taxon-name-part taxon-name-part-type="genus" reg="Dendrocereus">Dendrocereus</tp:taxon-name-part> <tp:taxon-name-part taxon-name-part-type="species" reg="undulosus">undulosus</tp:taxon-name-part></tp:taxon-name></italic> trees, 22 Dec. 1998, <italic>Areces 6812</italic> (Holotype: JBSD-n.v.; Isotypes: NY, HAJB, HNT-n.v.).</p></tp:treatment-sec><tp:treatment-sec sec-type="notes" id="SECID0ENFBG"><title>Notes.</title><p>Although type material of <italic><tp:taxon-name><tp:taxon-name-part taxon-name-part-type="genus" reg="Leptocereus">L.</tp:taxon-name-part> <tp:taxon-name-part taxon-name-part-type="species" reg="demissus">demissus</tp:taxon-name-part></tp:taxon-name></italic> is reported to be at JBSD, HAJB, HNT, and NY (<xref ref-type="bibr" rid="B2">Areces-Mallea 2017</xref>), we have been unable to locate types at any of these institutions for comparative analysis for this work. Thus, we have based our knowledge on the morphological traits of this species using those characters given by <xref ref-type="bibr" rid="B2">Areces-Mallea (2017)</xref>, geography, and the one collection from near Oviedo made by us (<italic>Majure 5972</italic>-see specimens examined; Fig. <xref ref-type="fig" rid="F5">5</xref>).</p></tp:treatment-sec><tp:treatment-sec sec-type="material" id="SECID0EMGBG"><title>Additional specimens examined.</title><p>Dominican Republic. Prov. Pedernales. Oviedo, Sierra de Bahoruco, Municipio Oviedo, lugar denominado Fondo Paradí, Parque Nacional Jaragua, 86 m, 3 feb 2016, <italic>Majure 5972</italic> (DES, JBSD). Cabo Rojo, próx. al punto No. 7 de la Concesión, [no date], <italic>Veloz et al. 945</italic> (JBSD). A 18 km de Oviedo en la carretera hacia Pedernales, 1 mayo 1998, <italic>Villardebó s.n.</italic> (JBSD).</p></tp:treatment-sec><tp:treatment-sec><!--Section generated to contain objects referenced in tp:taxon-treatment.--><fig id="F4" position="float" orientation="portrait"><object-id xmlns:xlink="http://www.w3.org/1999/xlink" content-type="doi" xlink:type="simple">10.3897/phytokeys.172.59497.figure4</object-id><object-id xmlns:xlink="http://www.w3.org/1999/xlink" content-type="arpha" xlink:type="simple">95104212-95FB-5E84-A068-FD261199B323</object-id><label>Figure 4.</label><caption><p>Distribution map of <italic><tp:taxon-name><tp:taxon-name-part taxon-name-part-type="genus" reg="Leptocereus">L.</tp:taxon-name-part> <tp:taxon-name-part taxon-name-part-type="species" reg="demissus">demissus</tp:taxon-name-part></tp:taxon-name></italic> (black circles), <italic><tp:taxon-name><tp:taxon-name-part taxon-name-part-type="genus" reg="Leptocereus">L.</tp:taxon-name-part> <tp:taxon-name-part taxon-name-part-type="species" reg="paniculatus">paniculatus</tp:taxon-name-part></tp:taxon-name></italic> (open circles), and <italic><tp:taxon-name><tp:taxon-name-part taxon-name-part-type="genus" reg="Leptocereus">L.</tp:taxon-name-part> <tp:taxon-name-part taxon-name-part-type="species" reg="velozianus">velozianus</tp:taxon-name-part></tp:taxon-name></italic> (black stars) on Hispaniola.</p></caption><graphic xmlns:xlink="http://www.w3.org/1999/xlink" xlink:href="phytokeys-172-017-g004.jpg" position="float" orientation="portrait" xlink:type="simple" id="oo_502599.jpg"><uri content-type="original_file" xlink:type="simple">https://binary.pensoft.net/fig/502599</uri></graphic></fig><fig id="F5" position="float" orientation="portrait"><object-id xmlns:xlink="http://www.w3.org/1999/xlink" content-type="doi" xlink:type="simple">10.3897/phytokeys.172.59497.figure5</object-id><object-id xmlns:xlink="http://www.w3.org/1999/xlink" content-type="arpha" xlink:type="simple">9BB12034-C5B6-55BB-8C5C-E234C55098B5</object-id><label>Figure 5.</label><caption><p>Photographic plate of <italic><tp:taxon-name><tp:taxon-name-part taxon-name-part-type="genus" reg="Leptocereus">L.</tp:taxon-name-part> <tp:taxon-name-part taxon-name-part-type="species" reg="demissus">demissus</tp:taxon-name-part></tp:taxon-name></italic><bold>A</bold> spiny fruit, and <bold>B</bold> slightly crenate stem of <italic><tp:taxon-name><tp:taxon-name-part taxon-name-part-type="genus" reg="Leptocereus">L.</tp:taxon-name-part> <tp:taxon-name-part taxon-name-part-type="species" reg="demissus">demissus</tp:taxon-name-part></tp:taxon-name></italic> (from <italic>Majure 5972</italic>). Photos by L.C. Majure.</p></caption><graphic xmlns:xlink="http://www.w3.org/1999/xlink" xlink:href="phytokeys-172-017-g005.jpg" position="float" orientation="portrait" xlink:type="simple" id="oo_502600.jpg"><uri content-type="original_file" xlink:type="simple">https://binary.pensoft.net/fig/502600</uri></graphic></fig></tp:treatment-sec><ref-list><ref id="B2"><mixed-citation xmlns:xlink="http://www.w3.org/1999/xlink" xlink:type="simple"><person-group><name name-style="western"><surname>Areces-Mallea</surname><given-names>AE</given-names></name></person-group> (<year>2017</year>) <article-title><italic><tp:taxon-name><tp:taxon-name-part taxon-name-part-type="genus">Leptocereus</tp:taxon-name-part> <tp:taxon-name-part taxon-name-part-type="species">demissus</tp:taxon-name-part></tp:taxon-name></italic>, a new species from southwestern Hispaniola.</article-title><source>Cactus and Succulent Society Journal</source><volume>89</volume>(<issue>3</issue>): <fpage>115</fpage>–<lpage>121</lpage>. <ext-link xlink:type="simple" ext-link-type="doi" xlink:href="10.2985/015.089.0303">https://doi.org/10.2985/015.089.0303</ext-link></mixed-citation></ref></ref-list></tp:taxon-treatment>
