# Supplementary material for: Phylogenetics of Leptocereus (Cactaceae) on Hispaniola: clarifying species limits in the L. weingartianus complex and a new species from the Sierra de Bahoruco
Source: PhytoKeys. 2021 Jan 29;172:17–37. doi: 10.3897/phytokeys.172.59497 (PMC7864899; doi:10.3897/phytokeys.172.59497)
Supplement: XML Treatment for Leptocereus undulosus [file phytokeys.172.59497-treatment4.xml]

<!DOCTYPE tp:taxon-treatment
  PUBLIC "-//TaxonX//DTD Taxonomic Treatment Publishing DTD v0 20100105//EN" "tax-treatment-NSO.dtd">
<tp:taxon-treatment xmlns:tp="http://www.plazi.org/taxpub"><tp:treatment-meta><kwd-group><label>Taxon classification</label><kwd><named-content xmlns:xlink="http://www.w3.org/1999/xlink" content-type="kingdom">Plantae</named-content></kwd><kwd><named-content xmlns:xlink="http://www.w3.org/1999/xlink" content-type="order">Caryophyllales</named-content></kwd><kwd><named-content xmlns:xlink="http://www.w3.org/1999/xlink" content-type="family">Cactaceae</named-content></kwd></kwd-group><mixed-citation publication-type="journal"><person-group><name><surname>Majure</surname><given-names>Lucas C.</given-names></name><name><surname>Encarnación</surname><given-names>Yuley</given-names></name><name><surname>Clase</surname><given-names>Teodoro</given-names></name><name><surname>Peguero</surname><given-names>Brígido</given-names></name><name><surname>Ho</surname><given-names>Kelly</given-names></name><name><surname>Barrios</surname><given-names>Duniel</given-names></name></person-group><article-title>Phylogenetics of <italic><tp:taxon-name><tp:taxon-name-part taxon-name-part-type="genus" reg="Leptocereus">Leptocereus</tp:taxon-name-part></tp:taxon-name></italic> (<tp:taxon-name><tp:taxon-name-part taxon-name-part-type="family">Cactaceae</tp:taxon-name-part></tp:taxon-name>) on Hispaniola: clarifying species limits in the <italic><tp:taxon-name><tp:taxon-name-part taxon-name-part-type="genus" reg="Leptocereus">L.</tp:taxon-name-part> <tp:taxon-name-part taxon-name-part-type="species" reg="weingartianus">weingartianus</tp:taxon-name-part></tp:taxon-name></italic> complex and a new species from the Sierra de Bahoruco</article-title><source>PhytoKeys</source><day>29</day><month>1</month><year>2021</year><volume>172</volume><fpage>17</fpage><lpage>37</lpage><pub-id pub-id-type="doi">10.3897/phytokeys.172.59497</pub-id></mixed-citation></tp:treatment-meta><tp:nomenclature><label>4.</label><tp:taxon-name><object-id xmlns:xlink="http://www.w3.org/1999/xlink" content-type="arpha" xlink:type="simple">E06CA495-FFE8-591A-BF1F-F7696A2D9133</object-id>
                <tp:taxon-name-part taxon-name-part-type="genus" reg="Leptocereus">Leptocereus</tp:taxon-name-part>
                <tp:taxon-name-part taxon-name-part-type="species" reg="undulosus">undulosus</tp:taxon-name-part>
              </tp:taxon-name><tp:taxon-authority>(DC.) D. Barrios &amp; Majure, Plant Syst. Evol. 306: 12. 2020.</tp:taxon-authority><xref ref-type="fig" rid="F7">Figs 7</xref><xref ref-type="fig" rid="F8">, 8</xref><tp:nomenclature-citation-list><tp:nomenclature-citation><tp:taxon-name>
                    <tp:taxon-name-part taxon-name-part-type="genus" reg="Cereus">Cereus</tp:taxon-name-part> <tp:taxon-name-part taxon-name-part-type="species" reg="undulosus">undulosus</tp:taxon-name-part></tp:taxon-name><comment>DC., Prod. Syst. Nat. 3: 467. 1828. <tp:taxon-name><tp:taxon-name-part taxon-name-part-type="genus" reg="Dendrocereus">Dendrocereus</tp:taxon-name-part> <tp:taxon-name-part taxon-name-part-type="species" reg="undulosus">undulosus</tp:taxon-name-part></tp:taxon-name> (DC.) Britton &amp; Rose, J. New York Bot. Gard. 26(310): 220. 1925. <tp:taxon-name><tp:taxon-name-part taxon-name-part-type="genus" reg="Acanthocereus">Acanthocereus</tp:taxon-name-part> <tp:taxon-name-part taxon-name-part-type="species" reg="undulosus">undulosus</tp:taxon-name-part></tp:taxon-name> (DC.) Croizat, Caldasia 2: 137. 1943.</comment></tp:nomenclature-citation></tp:nomenclature-citation-list></tp:nomenclature><tp:treatment-sec sec-type="Lectotype" id="SECID0E1PBG"><title>Lectotype.</title><p>(designated by <xref ref-type="bibr" rid="B5">Barrios et al. 2020</xref>): illustration in Plumier, Plantarum americanarum fasc. 8. 187. t. 194. 1758. <bold>Epitype.</bold> (designated by <xref ref-type="bibr" rid="B5">Barrios et al. 2020</xref>): Haiti, Jean Rabel Rd., vicinity of Cabaret, Baie des Moustiques, plain west of Cabaret, 12–18 Jan 1929, <italic>E.C. Leonard &amp; G.M. Leonard 12085</italic> (NY 03305544!).</p></tp:treatment-sec><tp:treatment-sec sec-type="notes" id="SECID0EMQBG"><title>Notes.</title><p>Although several authors have suggested that <italic><tp:taxon-name><tp:taxon-name-part taxon-name-part-type="genus" reg="Leptocereus">L.</tp:taxon-name-part> <tp:taxon-name-part taxon-name-part-type="species" reg="undulosus">undulosus</tp:taxon-name-part></tp:taxon-name></italic> may be conspecific with <italic><tp:taxon-name><tp:taxon-name-part taxon-name-part-type="genus" reg="Leptocereus">L.</tp:taxon-name-part> <tp:taxon-name-part taxon-name-part-type="species" reg="nudiflorus">nudiflorus</tp:taxon-name-part></tp:taxon-name></italic> of Cuba (<xref ref-type="bibr" rid="B1">Anderson 2001</xref>, <xref ref-type="bibr" rid="B10">Hunt et al. 2006</xref>), <xref ref-type="bibr" rid="B5">Barrios et al. (2020)</xref> showed that the two taxa were sister to one another and likewise were genetically divergent; however, they only sampled one accession of <italic><tp:taxon-name><tp:taxon-name-part taxon-name-part-type="genus" reg="Leptocereus">L.</tp:taxon-name-part> <tp:taxon-name-part taxon-name-part-type="species" reg="undulosus">undulosus</tp:taxon-name-part></tp:taxon-name></italic>. We reaffirm that relationship here with one more sample of <italic><tp:taxon-name><tp:taxon-name-part taxon-name-part-type="genus" reg="Leptocereus">L.</tp:taxon-name-part> <tp:taxon-name-part taxon-name-part-type="species" reg="undulosus">undulosus</tp:taxon-name-part></tp:taxon-name></italic> included in our phylogenetic analysis from a population near Barahona, east of the previous accession used in <xref ref-type="bibr" rid="B5">Barrios et al. (2020)</xref> from Parque Nacional Jaragua. Both samples form a strongly supported clade, sister to <italic><tp:taxon-name><tp:taxon-name-part taxon-name-part-type="genus" reg="Leptocereus">L.</tp:taxon-name-part> <tp:taxon-name-part taxon-name-part-type="species" reg="nudiflorus">nudiflorus</tp:taxon-name-part></tp:taxon-name></italic>. More detailed morphological studies are necessary across the populations of <italic><tp:taxon-name><tp:taxon-name-part taxon-name-part-type="genus" reg="Leptocereus">L.</tp:taxon-name-part> <tp:taxon-name-part taxon-name-part-type="species" reg="undulosus">undulosus</tp:taxon-name-part></tp:taxon-name></italic> on Hispaniola. Considering the distance between populations of the two (Cuba vs. Hispaniola), it is very likely that they are reproductively isolated. Thus, there seems to be no reason to consider these two taxa as conspecific. We anticipate that further morphological and genetic study will provide further support for the recognition of these two species.</p><p>Although not represented in our distribution map of <italic><tp:taxon-name><tp:taxon-name-part taxon-name-part-type="genus" reg="Leptocereus">L.</tp:taxon-name-part> <tp:taxon-name-part taxon-name-part-type="species" reg="undulosus">undulosus</tp:taxon-name-part></tp:taxon-name></italic>, as there are no collections from that site, Île de la Tortue likely represents one of the larger populations of the species on Hispaniola (Peguero pers. obsv.). This reiterates the extensive fieldwork that still needs to be carried out to fully document populations of species of cacti with herbarium specimens from across the island. Cacti are often uncommonly collected because of the difficulty in preparing specimens, and thus, are generally poorly represented in herbaria (<xref ref-type="bibr" rid="B14">Majure et al. 2017</xref>).</p></tp:treatment-sec><tp:treatment-sec sec-type="material" id="SECID0EVTBG"><title>Additional specimens examined.</title><p>Dominican Republic. <bold>Prov. La Altagracia.</bold> 500 m al sur del cruce hacia Bayahibe en la carretera al Parque Nacional del Este, 60 m, 22 mayo 1986, <italic>García &amp; Pimentel 1051</italic> (JBSD). <bold>Prov. Barahona.</bold> Sierra de Bahoruco, a lo largo de Carretera 44, ca. 0.8 km al norte de Playa Azul, 13 mayo 2019, <italic>Majure 7812</italic> (FLAS, JBSD). <bold>Prov. Pedernales.</bold> Entre Pedernales y Oviedo, 150 m, 24–27 jun 1975, <italic>Liogier &amp; Liogier 23339</italic> (JBSD). Oviedo, Paraje Tres Charcos, Parque Nacional Jaragua, área de sisal, 138 m, 3 feb 2016, <italic>Majure 5974</italic> (DES, FLAS, JBSD). Oviedo, Parque Nacional Jaragua, al suroeste de Manuel Goya y Carretera 44, Lugar denominado “Los Sisales”, cerca 14.6 km al oeste de Oviedo, 245 m, 16 nov 2016, <italic>Majure 6586</italic> (DES, JBSD). En la carretera hacia Las Mercedes, desde Pedernales a 2.5 km del cruce, 1 mayo 1998, <italic>Villardebó s.n.</italic> (JBSD). <bold>Haiti. Dept. de l’Ouest.</bold> Massif de la Selle, group Morne des Commissaires, Anses-a-Pitre, limestone cliff at Río Pedernales, on the road to Banane, 25 Oct 1926, <italic>Ekman H6730</italic> (NY). Place de la Paix, Port au Prince, no date, <italic>Buch</italic>? (NY). <bold>Dept. de Nord-Ouest.</bold> Coastal terrace between Mole St. Nicholas and Jean Rabel, 19 Jan 1995, <italic>Areces 6790</italic> (S). Between Port-des-Paix and Moustique, 1924, <italic>Buch s.n.</italic> (NY).</p></tp:treatment-sec><tp:treatment-sec><!--Section generated to contain objects referenced in tp:taxon-treatment.--><fig id="F7" position="float" orientation="portrait"><object-id xmlns:xlink="http://www.w3.org/1999/xlink" content-type="doi" xlink:type="simple">10.3897/phytokeys.172.59497.figure7</object-id><object-id xmlns:xlink="http://www.w3.org/1999/xlink" content-type="arpha" xlink:type="simple">000DF343-F4FD-579B-9066-3EBF96A79CC9</object-id><label>Figure 7.</label><caption><p>Photographic plate of <italic><tp:taxon-name><tp:taxon-name-part taxon-name-part-type="genus" reg="Leptocereus">L.</tp:taxon-name-part> <tp:taxon-name-part taxon-name-part-type="species" reg="undulosus">undulosus</tp:taxon-name-part></tp:taxon-name></italic><bold>A</bold> large tree of <italic><tp:taxon-name><tp:taxon-name-part taxon-name-part-type="genus" reg="Leptocereus">L.</tp:taxon-name-part> <tp:taxon-name-part taxon-name-part-type="species" reg="undulosus">undulosus</tp:taxon-name-part></tp:taxon-name></italic> erupting from surrounding tropical dry forest <bold>B</bold> small individual of <italic><tp:taxon-name><tp:taxon-name-part taxon-name-part-type="genus" reg="Leptocereus">L.</tp:taxon-name-part> <tp:taxon-name-part taxon-name-part-type="species" reg="undulosus">undulosus</tp:taxon-name-part></tp:taxon-name></italic> with T. Clase for reference <bold>C</bold> fruit and three-angled stem <bold>D</bold> large, woody trunk (ca. &gt;64 cm dbh). <bold>A</bold> from <italic>Majure 7812</italic><bold>B, D</bold> from <italic>Majure. 6586</italic> and <bold>C</bold> from <italic>Majure 5974.</italic> Photos by L.C. Majure.</p></caption><graphic xmlns:xlink="http://www.w3.org/1999/xlink" xlink:href="phytokeys-172-017-g007.jpg" position="float" orientation="portrait" xlink:type="simple" id="oo_502602.jpg"><uri content-type="original_file" xlink:type="simple">https://binary.pensoft.net/fig/502602</uri></graphic></fig><fig id="F8" position="float" orientation="portrait"><object-id xmlns:xlink="http://www.w3.org/1999/xlink" content-type="doi" xlink:type="simple">10.3897/phytokeys.172.59497.figure8</object-id><object-id xmlns:xlink="http://www.w3.org/1999/xlink" content-type="arpha" xlink:type="simple">B9FAA3C4-BFBB-5C7E-A67C-2B90916226CC</object-id><label>Figure 8.</label><caption><p>Distribution map of <italic><tp:taxon-name><tp:taxon-name-part taxon-name-part-type="genus" reg="Leptocereus">L.</tp:taxon-name-part> <tp:taxon-name-part taxon-name-part-type="species" reg="undulosus">undulosus</tp:taxon-name-part></tp:taxon-name></italic> (black circles) and <italic><tp:taxon-name><tp:taxon-name-part taxon-name-part-type="genus" reg="Leptocereus">L.</tp:taxon-name-part> <tp:taxon-name-part taxon-name-part-type="species" reg="weingartianus">weingartianus</tp:taxon-name-part></tp:taxon-name></italic> (black stars) on Hispaniola.</p></caption><graphic xmlns:xlink="http://www.w3.org/1999/xlink" xlink:href="phytokeys-172-017-g008.jpg" position="float" orientation="portrait" xlink:type="simple" id="oo_502603.jpg"><uri content-type="original_file" xlink:type="simple">https://binary.pensoft.net/fig/502603</uri></graphic></fig></tp:treatment-sec><ref-list><ref id="B5"><mixed-citation xmlns:xlink="http://www.w3.org/1999/xlink" xlink:type="simple"><person-group><name name-style="western"><surname>Barrios</surname><given-names>D</given-names></name><name name-style="western"><surname>Arias</surname><given-names>S</given-names></name><name name-style="western"><surname>González-Torres</surname><given-names>LR</given-names></name><name name-style="western"><surname>Majure</surname><given-names>LC</given-names></name></person-group> (<year>2020</year>) Phylogeny and taxonomy of the genus <italic><tp:taxon-name><tp:taxon-name-part taxon-name-part-type="genus">Leptocereus</tp:taxon-name-part></tp:taxon-name></italic> (<tp:taxon-name><tp:taxon-name-part taxon-name-part-type="family">Cactaceae</tp:taxon-name-part></tp:taxon-name>) inferred from chloroplast markers and morpho-anatomical evidence. Plant Systematics and Evolution 306: e63. <ext-link xlink:type="simple" ext-link-type="doi" xlink:href="10.1007/s00606-020-01693-5">https://doi.org/10.1007/s00606-020-01693-5</ext-link></mixed-citation></ref><ref id="B1"><mixed-citation xmlns:xlink="http://www.w3.org/1999/xlink" xlink:type="simple"><person-group><name name-style="western"><surname>Anderson</surname><given-names>EF</given-names></name></person-group> (<year>2001</year>) <source>The cactus family.</source><publisher-name>Timber Press</publisher-name>, <publisher-loc>Portland</publisher-loc>, <size units="page">776 pp</size>.</mixed-citation></ref><ref id="B10"><mixed-citation xmlns:xlink="http://www.w3.org/1999/xlink" xlink:type="simple"><person-group><name name-style="western"><surname>Hunt</surname><given-names>DR</given-names></name><name name-style="western"><surname>Taylor</surname><given-names>NP</given-names></name><name name-style="western"><surname>Charles</surname><given-names>G</given-names></name></person-group> (<year>2006</year>) The New Cactus Lexicon. DH books, Milborne Port.</mixed-citation></ref><ref id="B14"><mixed-citation xmlns:xlink="http://www.w3.org/1999/xlink" xlink:type="simple"><person-group><name name-style="western"><surname>Majure</surname><given-names>LC</given-names></name><name name-style="western"><surname>Judd</surname><given-names>WS</given-names></name><name name-style="western"><surname>Soltis</surname><given-names>PS</given-names></name><name name-style="western"><surname>Soltis</surname><given-names>DE</given-names></name></person-group> (<year>2017</year>) <article-title>A taxonomic revision of the <italic><tp:taxon-name><tp:taxon-name-part taxon-name-part-type="genus">Opuntia</tp:taxon-name-part> <tp:taxon-name-part taxon-name-part-type="species">humifusa</tp:taxon-name-part></tp:taxon-name></italic> complex (<italic><tp:taxon-name><tp:taxon-name-part taxon-name-part-type="genus">Opuntia</tp:taxon-name-part></tp:taxon-name></italic> s.s.: <tp:taxon-name><tp:taxon-name-part taxon-name-part-type="family">Cactaceae</tp:taxon-name-part></tp:taxon-name>).</article-title><source>Phytotaxa</source><volume>290</volume>: <fpage>1</fpage>–<lpage>65</lpage>. <ext-link xlink:type="simple" ext-link-type="doi" xlink:href="10.11646/phytotaxa.290.1.1">https://doi.org/10.11646/phytotaxa.290.1.1</ext-link></mixed-citation></ref></ref-list></tp:taxon-treatment>
