# Supplementary material for: Phylogenetics of Leptocereus (Cactaceae) on Hispaniola: clarifying species limits in the L. weingartianus complex and a new species from the Sierra de Bahoruco
Source: PhytoKeys. 2021 Jan 29;172:17–37. doi: 10.3897/phytokeys.172.59497 (PMC7864899; doi:10.3897/phytokeys.172.59497)
Supplement: XML Treatment for Leptocereus weingartianus [file phytokeys.172.59497-treatment5.xml]

<!DOCTYPE tp:taxon-treatment
  PUBLIC "-//TaxonX//DTD Taxonomic Treatment Publishing DTD v0 20100105//EN" "tax-treatment-NSO.dtd">
<tp:taxon-treatment xmlns:tp="http://www.plazi.org/taxpub"><tp:treatment-meta><kwd-group><label>Taxon classification</label><kwd><named-content xmlns:xlink="http://www.w3.org/1999/xlink" content-type="kingdom">Plantae</named-content></kwd><kwd><named-content xmlns:xlink="http://www.w3.org/1999/xlink" content-type="order">Caryophyllales</named-content></kwd><kwd><named-content xmlns:xlink="http://www.w3.org/1999/xlink" content-type="family">Cactaceae</named-content></kwd></kwd-group><mixed-citation publication-type="journal"><person-group><name><surname>Majure</surname><given-names>Lucas C.</given-names></name><name><surname>Encarnación</surname><given-names>Yuley</given-names></name><name><surname>Clase</surname><given-names>Teodoro</given-names></name><name><surname>Peguero</surname><given-names>Brígido</given-names></name><name><surname>Ho</surname><given-names>Kelly</given-names></name><name><surname>Barrios</surname><given-names>Duniel</given-names></name></person-group><article-title>Phylogenetics of <italic><tp:taxon-name><tp:taxon-name-part taxon-name-part-type="genus" reg="Leptocereus">Leptocereus</tp:taxon-name-part></tp:taxon-name></italic> (<tp:taxon-name><tp:taxon-name-part taxon-name-part-type="family">Cactaceae</tp:taxon-name-part></tp:taxon-name>) on Hispaniola: clarifying species limits in the <italic><tp:taxon-name><tp:taxon-name-part taxon-name-part-type="genus" reg="Leptocereus">L.</tp:taxon-name-part> <tp:taxon-name-part taxon-name-part-type="species" reg="weingartianus">weingartianus</tp:taxon-name-part></tp:taxon-name></italic> complex and a new species from the Sierra de Bahoruco</article-title><source>PhytoKeys</source><day>29</day><month>1</month><year>2021</year><volume>172</volume><fpage>17</fpage><lpage>37</lpage><pub-id pub-id-type="doi">10.3897/phytokeys.172.59497</pub-id></mixed-citation></tp:treatment-meta><tp:nomenclature><label>5.</label><tp:taxon-name><object-id xmlns:xlink="http://www.w3.org/1999/xlink" content-type="arpha" xlink:type="simple">2BFFB8A8-AAE5-5DA7-9ADA-69E2C795BA3F</object-id>
                <tp:taxon-name-part taxon-name-part-type="genus" reg="Leptocereus">Leptocereus</tp:taxon-name-part>
                <tp:taxon-name-part taxon-name-part-type="species" reg="weingartianus">weingartianus</tp:taxon-name-part>
              </tp:taxon-name><tp:taxon-authority>(E.Hartmann) Britton &amp; Rose Cactaceae 2: 77. 1920.</tp:taxon-authority><xref ref-type="fig" rid="F8">Figs 8</xref><xref ref-type="fig" rid="F9">, 9</xref><tp:nomenclature-citation-list><tp:nomenclature-citation><tp:taxon-name>
                    <tp:taxon-name-part taxon-name-part-type="genus" reg="Cereus">Cereus</tp:taxon-name-part> <tp:taxon-name-part taxon-name-part-type="species" reg="weingartianus">weingartianus</tp:taxon-name-part></tp:taxon-name><comment>E. Hartmann Monatsschr. Kakteenk. 14: 155. 1904.</comment></tp:nomenclature-citation></tp:nomenclature-citation-list></tp:nomenclature><tp:treatment-sec sec-type="material" id="SECID0EZWBG"><title>Type.</title><p>Haiti. Lectotype (designated by Barrios and Majure, in review). Photo of type material of <italic><tp:taxon-name><tp:taxon-name-part taxon-name-part-type="genus" reg="Leptocereus">L.</tp:taxon-name-part> <tp:taxon-name-part taxon-name-part-type="species" reg="weingartianus">weingartianus</tp:taxon-name-part></tp:taxon-name></italic> in <xref ref-type="bibr" rid="B9">Hartmann (1904)</xref>.</p></tp:treatment-sec><tp:treatment-sec sec-type="notes" id="SECID0EOXBG"><title>Notes.</title><p>There has been some confusion around the type of <italic><tp:taxon-name><tp:taxon-name-part taxon-name-part-type="genus" reg="Leptocereus">L.</tp:taxon-name-part> <tp:taxon-name-part taxon-name-part-type="species" reg="weingartianus">weingartianus</tp:taxon-name-part></tp:taxon-name></italic> – <xref ref-type="bibr" rid="B2">Areces-Mallea (2017)</xref> designated a neotype of <italic><tp:taxon-name><tp:taxon-name-part taxon-name-part-type="genus" reg="Leptocereus">L.</tp:taxon-name-part> <tp:taxon-name-part taxon-name-part-type="species" reg="weingartianus">weingartianus</tp:taxon-name-part></tp:taxon-name></italic> considering that the original type specimen is likely not extant, however, the photo of the type material in the protologue (<xref ref-type="bibr" rid="B9">Hartmann 1904</xref>) represents original material (Fig. <xref ref-type="fig" rid="F9">9C</xref>) and thus should serve as the type for this species. Thus, the neotype designation by <xref ref-type="bibr" rid="B2">Areces-Mallea (2017)</xref> from Cote le Fer, Haiti, is superfluous. Although supposedly deposited in JBSD and NY, we have been unable to find those specimens. Likewise, we have been unable to locate the other specimens of <italic><tp:taxon-name><tp:taxon-name-part taxon-name-part-type="genus" reg="Leptocereus">L.</tp:taxon-name-part> <tp:taxon-name-part taxon-name-part-type="species" reg="weingartianus">weingartianus</tp:taxon-name-part></tp:taxon-name></italic> (<italic>Areces 5973</italic>, <italic>6438</italic>, <italic>6814</italic>, <italic>6815</italic>, <italic>6875</italic>) cited by <xref ref-type="bibr" rid="B2">Areces-Mallea (2017)</xref> and supposedly at NY, so those are not cited in our specimens examined here.</p></tp:treatment-sec><tp:treatment-sec sec-type="material" id="SECID0ETZBG"><title>Additional specimens examined.</title><p>Dominican Republic. <bold>Prov. La Altagracia.</bold> Bayahíbe, La Romana, 1–5 m, 21 Feb 1976, <italic>Liogier &amp; Liogier 24907</italic> (JBSD, NY). Cabo Engaño, on coastal road, 14 May 1980, <italic>Mejía &amp; Zanoni 6299</italic> (JBSD). Parque Nacional del Este, Sector Guaraguao, 21 ene 1986, <italic>Salazar et al. 317</italic> (JBSD). Parque Nacional del Este, en el camino hacía La Cueva de José María, Guaraguao, 1–30 m, 28 abr 2001, <italic>Veloz &amp; Cedeño 2648</italic> (JBSD). <bold>Prov. Azua.</bold> Municipio Sabana Yegua, después del cruce del 15, yendo hacía San Juan, aprox. 600 m antes del poblado de Las Guanábanas, 241 m, 30 jul 2011, <italic>Clase et al. 6824</italic> (JBSD). Sierra Martín García, Sept 1976, <italic>Liogier 25277</italic> (JBSD). Azua, Mar 1913, <italic>Rose et al. 3941</italic> (NY, US). <bold>Prov. Barahona.</bold> Barahona, Sierra Martín García, ca. 0.6 km al noreste del Cruce de Vicente Noble, al noreste ca. 11.2 km de la Carretera 44, a lo largo del un arroyo seco, 685 m, 3 nov 2016, <italic>Majure 6438</italic> (DES, JBSD). Sierra Martín García, ca. 0.6 km al noreste del Cruce de Vicente Noble, al noreste ca. 11.2 km de la Carretera 44, a lo largo del un arroyo seco, 755 m, 3 nov 2016, <italic>Majure 6464</italic> (DES, JBSD). <bold>Prov. Elías Piña.</bold> Cerro San Francisco (lado del sur), afuera del poblado de Bánica al sur de Pedro Santana, 490 m, 14 mayo 2019, <italic>Majure 7863</italic> (FLAS, JBSD). <bold>Prov. Independencia.</bold> Sierra de Bahoruco, ca. 1.5 km al este de El Limón en la Carretera 46 al sur del Lago Enriquillo, 43 m, 13 mayo 2019, <italic>Majure 7839</italic> (FLAS, JBSD). Parque Nacional Sierra de Bahoruco, Puerto Escondido, Rabo de Gato, 433 m, 13 mayo 2019, <italic>Majure 7850</italic> (FLAS, JBSD). <bold>Haiti. [Ouest].</bold> Vicinity of Anse Galette, Gonave Island, 3–14 Mar 1920, <italic>Leonard 3123</italic> (NY, US). Petite Gonave Island, 9–10 Jul 1920, <italic>Leonard 5256</italic> (NY, US).</p><fig id="F9" position="float" orientation="portrait"><object-id xmlns:xlink="http://www.w3.org/1999/xlink" content-type="doi" xlink:type="simple">10.3897/phytokeys.172.59497.figure9</object-id><object-id xmlns:xlink="http://www.w3.org/1999/xlink" content-type="arpha" xlink:type="simple">E0170233-57D4-5038-AB58-EF6D790DAFA8</object-id><label>Figure 9.</label><caption><p>Photographic plate of <italic><tp:taxon-name><tp:taxon-name-part taxon-name-part-type="genus" reg="Leptocereus">L.</tp:taxon-name-part> <tp:taxon-name-part taxon-name-part-type="species" reg="weingartianus">weingartianus</tp:taxon-name-part></tp:taxon-name></italic><bold>A</bold> young developing stem showing yellowish spines <bold>B</bold> trunk of adult individual showing erect growth form <bold>C</bold> type of <italic><tp:taxon-name><tp:taxon-name-part taxon-name-part-type="genus" reg="Leptocereus">L.</tp:taxon-name-part> <tp:taxon-name-part taxon-name-part-type="species" reg="weingartianus">weingartianus</tp:taxon-name-part></tp:taxon-name></italic> from <xref ref-type="bibr" rid="B9">Hartmann (1904)</xref><bold>D</bold> floral buds showing spiny pericarpels <bold>E</bold> opened flower <bold>F</bold> side view of open flower and associated stem showing yellowish spines <bold>G</bold> stem with crenate margins and spiny fruit <bold>H</bold> shiny, green, spiny fruit with yellowish spines, and <bold>I</bold> longitudinal section of fruit showing mature seeds. <bold>A</bold> taken from <italic>Majure 7839</italic><bold>B, E, F, H, I</bold> from <italic>Majure 6464</italic><bold>D</bold> from <italic>Majure 7863</italic> and <bold>G</bold> from <italic>Majure 6438</italic>. Photos by L.C. Majure.</p></caption><graphic xmlns:xlink="http://www.w3.org/1999/xlink" xlink:href="phytokeys-172-017-g009.jpg" position="float" orientation="portrait" xlink:type="simple" id="oo_502604.jpg"><uri content-type="original_file" xlink:type="simple">https://binary.pensoft.net/fig/502604</uri></graphic></fig></tp:treatment-sec><tp:treatment-sec><!--Section generated to contain objects referenced in tp:taxon-treatment.--><fig id="F8" position="float" orientation="portrait"><object-id xmlns:xlink="http://www.w3.org/1999/xlink" content-type="doi" xlink:type="simple">10.3897/phytokeys.172.59497.figure8</object-id><object-id xmlns:xlink="http://www.w3.org/1999/xlink" content-type="arpha" xlink:type="simple">B9FAA3C4-BFBB-5C7E-A67C-2B90916226CC</object-id><label>Figure 8.</label><caption><p>Distribution map of <italic><tp:taxon-name><tp:taxon-name-part taxon-name-part-type="genus" reg="Leptocereus">L.</tp:taxon-name-part> <tp:taxon-name-part taxon-name-part-type="species" reg="undulosus">undulosus</tp:taxon-name-part></tp:taxon-name></italic> (black circles) and <italic><tp:taxon-name><tp:taxon-name-part taxon-name-part-type="genus" reg="Leptocereus">L.</tp:taxon-name-part> <tp:taxon-name-part taxon-name-part-type="species" reg="weingartianus">weingartianus</tp:taxon-name-part></tp:taxon-name></italic> (black stars) on Hispaniola.</p></caption><graphic xmlns:xlink="http://www.w3.org/1999/xlink" xlink:href="phytokeys-172-017-g008.jpg" position="float" orientation="portrait" xlink:type="simple" id="oo_502603.jpg"><uri content-type="original_file" xlink:type="simple">https://binary.pensoft.net/fig/502603</uri></graphic></fig></tp:treatment-sec><ref-list><ref id="B9"><mixed-citation xmlns:xlink="http://www.w3.org/1999/xlink" xlink:type="simple"><person-group><name name-style="western"><surname>Hartmann</surname><given-names>E</given-names></name></person-group> (<year>1904</year>) <article-title><italic><tp:taxon-name><tp:taxon-name-part taxon-name-part-type="genus">Cereus</tp:taxon-name-part> <tp:taxon-name-part taxon-name-part-type="species">weingartianus</tp:taxon-name-part></tp:taxon-name></italic> n. sp.</article-title><source>Monatsschrift für Kakteenkunde</source><volume>14</volume>: <fpage>155</fpage>–<lpage>158</lpage>.</mixed-citation></ref><ref id="B2"><mixed-citation xmlns:xlink="http://www.w3.org/1999/xlink" xlink:type="simple"><person-group><name name-style="western"><surname>Areces-Mallea</surname><given-names>AE</given-names></name></person-group> (<year>2017</year>) <article-title><italic><tp:taxon-name><tp:taxon-name-part taxon-name-part-type="genus">Leptocereus</tp:taxon-name-part> <tp:taxon-name-part taxon-name-part-type="species">demissus</tp:taxon-name-part></tp:taxon-name></italic>, a new species from southwestern Hispaniola.</article-title><source>Cactus and Succulent Society Journal</source><volume>89</volume>(<issue>3</issue>): <fpage>115</fpage>–<lpage>121</lpage>. <ext-link xlink:type="simple" ext-link-type="doi" xlink:href="10.2985/015.089.0303">https://doi.org/10.2985/015.089.0303</ext-link></mixed-citation></ref></ref-list></tp:taxon-treatment>
